# Supplementary material for: Purification and Characterization of Proteinaceous Thermostable α-Amylase Inhibitor from Sardinian Common Bean Nieddone Cultivar (Phaseolus vulgaris L.)
Source: Plants (Basel). 2024 Jul 26;13(15):2074. doi: 10.3390/plants13152074 (PMC11314397; doi:10.3390/plants13152074)
Supplement: Supplementary file 1 [file plants-13-02074-s001.zip]

Archive with 1 entries (1 files):
- plants-3044945-supplementary.pdf
